# Supplementary material for: Landscape Variation in Tree Species Richness in Northern Iran Forests
Source: PLoS One. 2015 Apr 7;10(4):e0121172. doi: 10.1371/journal.pone.0121172 (PMC4388521; doi:10.1371/journal.pone.0121172)
Supplement: S1 Dataset — (XLSX) [file pone.0121172.s002.xlsx]

## Sheet: AllSpecies
									Environmental and Species Data
Bourque & Bayat (2015) Landscape Variation in Tree Species Richness in Northern Iran Forests
plot=plot No.														ASOL=accummulated solar radiation over the growing season (MJ m-2)
X- & Y-coord=UTM39 ED50 geographic coordinates														BX_DN=digital number according to band ; X=1..11 (band number); coefficients of conversion from DN to reflectance/radiance, refer to MTL file given with Landsat-8 imagery
Avg_TEMP=near-surface air temperature based on an assumed environmental lapse rate (degC)														BX_reflect=surface reflectance according to band (unitless)
														BX_radiance=surface radiance according to band (W m-2 srad-1 μm-1)
														LST=land surface temperature (K)
														Pmax=proportion of trees within a plot belonging to the dominant species
plot	X-coord	Y-coord	Elev	Slope	HNDP	TWI	ASOL	RH	Avg_TEMP	WND_spd	B1-DN	B1_reflect	B2-DN	B2_reflect	B3-DN	B3_reflect	B4-DN	B4_reflect	B5-DN	B5_reflect	B6-DN	B6_reflect	B7-DN	B7_reflect	B10-DN	B10_radiance	Temp_B10	B11_DN	B11_radiance	Temp_B11	Richness	Shannon	Simpson	Pmax	Dom_SPECIES_No.	Dominant Spp
ID No	m	m	m	deg	m	unitless	MJ m-2	%	degC	m s-1		unitless		unitless		unitless		unitless		unitless		unitless		unitless		W m-2 srad-1 μm-1	LST (K)		W m-2 srad-1 μm-1	LST (K)	No. of Species	Diversity index	Diversity index			Spp Name
1121	555120	4045485	1055.79	21.6547	20.6439	0.5635	4303.27	94.2071	16.4659	2.4076	10216.1	0.112383	9331.66	0.0933275	8656.07	0.0787715	7615.14	0.0563443	19511.8	0.312663	12036.1	0.151596	8131.86	0.0674772	25817.2	8.72812	293.745	24683.8	8.34934	295.072	2	0.5004	0.34286	0.8	2	Carpinus
1122	555120	4045635	1090.27	19.3018	30.4835	0.6742	4463.27	95.0451	16.2659	1.2527	10224.8	0.112571	9287.85	0.0923836	8559.17	0.0766839	7556.43	0.0550793	18698.2	0.295133	11679.2	0.143906	7986.01	0.0643349	25867.7	8.74498	293.87	24650.8	8.3383	294.978	2	0.68291	0.52747	0.57143	1	Fagus
1123	555120	4045785	1128.96	13.3069	52.8298	1.287	4464.96	96.421	15.9756	2.015	10176.5	0.11153	9425.16	0.0953421	8785.88	0.0815685	7829.17	0.0609558	19359.5	0.309381	12407	0.159586	8542.36	0.0763217	25832.3	8.73314	293.782	24648.4	8.3375	294.971	4	0.91429	0.5	0.7	2	Carpinus
1220	555320	4045335	1036.29	15.099	24.3502	0.9455	4448	92.6256	16.578	3.3163	10361	0.115505	9336.86	0.0934396	8736.51	0.0805047	7632.05	0.0567087	20091.1	0.325144	12086.5	0.152681	8115.88	0.0671329	25915	8.7608	293.986	24688.8	8.35101	295.086	3	1.0114	0.66667	0.5	2	Carpinus
1221	555320	4045485	1091.18	20.303	54.0119	0.0513	4493.52	93.96	16.2756	1.9198	10232.8	0.112743	9314.74	0.092963	8655.49	0.078759	7590.92	0.0558224	19913.5	0.321317	12080.9	0.15256	8114.99	0.0671138	25694.4	8.68707	293.441	24539.5	8.30109	294.66	1	0	0	1	2	Carpinus
1222	555320	4045635	1122.06	17.3026	54.3023	1.3556	4427.8	95.3329	16	2.2938	10224.7	0.112569	9320.48	0.0930866	8649.14	0.0786223	7600.04	0.0560191	19768.7	0.318199	12049.2	0.151878	8117.91	0.0671767	25720.7	8.69586	293.506	24528.9	8.29757	294.629	3	0.3944	0.18974	0.9	2	Carpinus
1223	555320	4045785	1162.94	17.0393	43.4761	0.2711	4454.61	96.1868	15.778	0.1998	10199.2	0.11202	9306.44	0.092784	8709.92	0.0799317	7615.89	0.0563604	20496.1	0.33387	12216.3	0.155478	8160.71	0.0680989	25754	8.70699	293.588	24574.5	8.31281	294.76	4	1.07709	0.59524	0.60714	2	Carpinus
1224	555320	4045935	1195.21	16.7715	44.1283	-0.3815	4511.26	97.1515	15.5756	0.6607	10195.1	0.11193	9264.54	0.0918814	8627.9	0.0781646	7556.54	0.0550818	19124.7	0.304323	11756.7	0.145576	7992.84	0.0644821	25555.9	8.6408	293.097	24466.8	8.27679	294.451	3	0.46317	0.23497	0.87234	2	Carpinus
1226	555120	4046235	1239.45	11.0068	31.4383	-1.3632	4444.51	99.481	15.2659	6.1974	10167.6	0.111338	9293.59	0.0925072	8615.62	0.0779001	7558.93	0.0551332	19684.2	0.316376	11783	0.146142	7996.18	0.0645541	25510.6	8.62564	292.984	24383	8.24881	294.211	3	0.63903	0.37778	0.8	1	Fagus
1321	555520	4045485	1114.7	16.6483	39.3008	-0.3833	4501.78	94.2915	16.0756	1.7468	10210.5	0.112262	9312.48	0.0929142	8630.41	0.0782188	7596.38	0.0559402	19510.5	0.312635	11878.2	0.148195	8033.86	0.0653659	25608.3	8.65829	293.227	24511.2	8.29163	294.578	3	0.80182	0.51111	0.7	2	Carpinus
1322	555520	4045635	1166.44	19.4868	31.8072	-1.3482	4495.85	95.99	15.7415	1.5644	10186	0.111735	9348.58	0.093692	8656.29	0.0787764	7691.66	0.0579931	18593.1	0.29287	11897.1	0.148602	8205.53	0.0690645	25700.8	8.68922	293.457	24584.8	8.31625	294.789	2	0.69315	0.53846	0.5	1	Fagus
1323	555520	4045785	1190.49	8.3347	20.798	1.2486	4365.1	97.1217	15.5415	1.362	10173.8	0.111473	9277.29	0.092156	8643.13	0.0784929	7565.37	0.055272	18987.9	0.301376	11570.6	0.141567	7907.86	0.0626512	25692.9	8.68657	293.437	24550.4	8.30475	294.691	1	0	0	1	1	Fagus
1325	555520	4046085	1234.08	4.0067	14.9478	-1.9558	4353.62	98.7817	15.2878	4.7085	10215.6	0.112373	9332.56	0.093347	8749.51	0.0807847	7652.66	0.0571527	20684.3	0.337924	12345.5	0.158261	8221.11	0.0694003	25646	8.6709	293.321	24565.3	8.30971	294.733	2	0.16302	0.07692	0.96154	1	Fagus
1327	555520	4046385	1231.28	15.4721	12.8069	-1.1231	3794.62	99.9985	15.2244	6.8955	10226.9	0.112616	9318.52	0.0930443	8648.6	0.0786107	7678.36	0.0577064	18525	0.291402	12009.7	0.151026	8259.73	0.0702323	25648.8	8.67183	293.328	24513	8.29223	294.584	2	0.58595	0.41558	0.72727	1	Fagus
1418	555920	4045035	1033.09	27.3177	3.5926	1.5393	4281.25	90.8432	16.5951	2.8219	10241.3	0.112925	9318.88	0.0930522	8660.03	0.0788569	7616.62	0.0563762	19734.7	0.317465	12047.8	0.151848	8106.94	0.0669404	25920.2	8.76252	293.999	24753.1	8.37248	295.269	3	0.85874	0.5641	0.61538	1	Fagus
1419	555720	4045185	1048.32	22.3396	3.1436	1.1356	4398.99	91.8141	16.4976	2.9508	10241.3	0.112927	9346.1	0.0936386	8723.59	0.0802264	7666.89	0.0574594	19898.7	0.320998	12097.4	0.152917	8206.29	0.0690808	25900	8.75579	293.949	24674.9	8.34635	295.046	7	1.07916	0.49554	0.70588	2	Carpinus
1420	555720	4045335	1086.2	13.5178	1.3121	4.4599	4432.03	93.0527	16.2659	1.6781	10231.6	0.112718	9318.42	0.0930422	8649.58	0.0786318	7604.26	0.0561099	19635	0.315317	11951.1	0.149765	8081.75	0.0663976	25804.3	8.72381	293.713	24610.2	8.32474	294.862	3	0.84869	0.52288	0.66667	2	Carpinus
1421	555720	4045485	1129.12	18.2255	15.7215	-0.2176	4535.5	94.6095	15.9756	1.6753	10202.5	0.112091	9323.11	0.0931433	8709.78	0.0799288	7635.14	0.0567753	19897.6	0.320974	12197.4	0.15507	8198.31	0.068909	25731.2	8.69937	293.532	24612.5	8.32549	294.868	2	0.56234	0.42857	0.75	1	Fagus
1422	555720	4045635	1175.3	16.2936	14.849	-0.4506	4546.33	96.4171	15.6756	0.9424	10202.7	0.112095	9335.4	0.0934081	8670.67	0.0790862	7639.78	0.0568752	19595.2	0.314459	11972.6	0.150228	8129.85	0.0674341	25773.9	8.71363	293.638	24576.4	8.31342	294.765	4	0.94305	0.52047	0.68421	1	Fagus
1423	555720	4045785	1203.66	6.8187	6.5954	-0.394	4433.62	97.8183	15.478	1.8423	10208.7	0.112224	9322.97	0.0931403	8696.07	0.0796334	7614.22	0.0563245	20330.5	0.330302	12260.7	0.156434	8197.79	0.0688979	25704.5	8.69043	293.466	24571.6	8.31183	294.751	4	1.00621	0.56618	0.64706	1	Fagus
1424	555720	4045935	1221.31	7.4971	7.9334	-0.7842	4390.46	99.0154	15.3098	3.1065	10208.5	0.11222	9331.83	0.0933311	8695.31	0.0796171	7634.22	0.0567554	20169.8	0.326839	12259.1	0.1564	8205.98	0.0690742	25617	8.66122	293.249	24466.2	8.27661	294.45	2	0.43616	0.2807	0.84211	1	Fagus
1425	555720	4046085	1231.18	6.3918	12.6344	-0.5109	4433.31	99.3027	15.3	3.9609	10214	0.112338	9309.42	0.0928483	8637.36	0.0783684	7599.55	0.0560084	20155.1	0.326524	12105.4	0.153088	8103.76	0.0668719	25621.3	8.66263	293.259	24501.1	8.28827	294.55	2	0.45056	0.28736	0.83333	1	Fagus
1426	555720	4046235	1237.92	4.1335	8.4518	-1.0905	4188.95	99.9517	15.2	5.7945	10182	0.111649	9278.55	0.0921831	8546.23	0.0764051	7564.25	0.0552478	18496.1	0.290779	11652.9	0.143339	8016.42	0.0649901	25529.6	8.63199	293.031	24424.5	8.26266	294.33	5	1.17355	0.62705	0.54348	1	Fagus
1428	555720	4046535	1231.98	10.552	8.6466	-0.3919	4436	99.5966	15.2976	3.4569	10170.7	0.111405	9266.67	0.0919272	8539.08	0.076251	7525.79	0.0544193	18560.9	0.292175	11562.7	0.141396	7939	0.0633221	25446.2	8.60412	292.824	24308	8.22372	293.996	4	1.19527	0.7033	0.5	2	Carpinus
1518	556120	4045035	1095.61	18.4787	27.5005	-0.9904	4331.85	92.862	16.1878	3.5814	10221.9	0.112509	9326.36	0.0932134	8621.24	0.0780212	7608.85	0.0562088	19437.5	0.311062	11921.8	0.149133	8087.84	0.0665288	25751.7	8.70623	293.583	24582.4	8.31543	294.782	2	0.21456	0.11111	0.94444	1	Fagus
1519	555920	4045185	1081.79	15.6143	8.0792	-0.2249	4479.84	92.7561	16.278	1.851	10214.8	0.112355	9308.97	0.0928387	8600.27	0.0775694	7585.08	0.0556968	19238.3	0.30677	11767.8	0.145816	7971.06	0.0640127	25888.3	8.75189	293.921	24693.7	8.35265	295.1	3	0.7119	0.40779	0.75	2	Carpinus
1520	555920	4045335	1121.86	13.2056	18.9675	0.0695	4458.77	94.4861	16	0.9202	10208.7	0.112225	9292.5	0.0924839	8568.62	0.0768876	7554.65	0.0550411	18735.6	0.295939	11610.6	0.142427	7954.76	0.0636616	25686.6	8.68446	293.421	24560.5	8.30812	294.72	4	1.05265	0.57143	0.62857	2	Carpinus
1521	555920	4045485	1146.34	13.0267	13.1277	0.9435	4472.15	95.4695	15.8171	1.1455	10180.9	0.111625	9291.4	0.09246	8605.76	0.0776877	7578.2	0.0555485	19468.2	0.311724	11962	0.149999	8070.42	0.0661535	25666.7	8.67779	293.372	24497.3	8.287	294.539	2	0.47414	0.32727	0.81818	1	Fagus
1522	555920	4045635	1178.05	13.4931	12.8363	0.0114	4480.23	96.7427	15.6171	2.1567	10171.2	0.111416	9318.25	0.0930386	8655.36	0.0787562	7635.58	0.0567848	18926.1	0.300045	11783.4	0.146152	8072.91	0.0662073	25695.9	8.68757	293.444	24500.4	8.28802	294.548	3	0.86756	0.5817	0.5	2	Carpinus
1523	555920	4045785	1210.04	12.0548	8.9228	-1.3945	4449.2	98.0444	15.4171	5.0036	10216.6	0.112393	9329.43	0.0932795	8701.38	0.0797479	7604.71	0.0561197	19994.8	0.323069	12224.8	0.155661	8212.92	0.0692238	25612	8.65952	293.236	24447.4	8.27032	294.396	3	0.9002	0.5582	0.60714	2	Carpinus
1524	555920	4045935	1211.36	4.7731	1.2035	-1.0956	4172.13	98.2488	15.4	3.5861	10231.6	0.112717	9316.15	0.0929934	8690.94	0.0795229	7619.82	0.0564452	20554.5	0.335128	12197.4	0.155071	8142.89	0.0677149	25548.1	8.63818	293.077	24452	8.27185	294.409	3	0.78734	0.45766	0.71875	1	Fagus
1526	555920	4046235	1224.2	4.425	0.6682	-0.509	4258.04	98.7354	15.3	3.2883	10153.3	0.111029	9275.89	0.0921259	8648.8	0.078615	7593.32	0.0558742	19442.1	0.31116	11686.6	0.144065	7939.79	0.063339	25585.9	8.65081	293.171	24431	8.26484	294.349	3	0.66058	0.37427	0.78947	1	Fagus
1527	555920	4046385	1229.54	7.8361	3.2969	2.0804	4455.26	98.3046	15.3	2.1462	10151.4	0.110989	9285.2	0.0923264	8683.57	0.0793642	7604.58	0.0561168	19803.3	0.318944	11908.8	0.148854	8088.3	0.0665388	25525	8.63044	293.02	24406.7	8.25671	294.279	3	0.81923	0.54113	0.59091	1	Fagus
1528	555920	4046535	1250.83	10.419	15.7432	0.368	4486.7	98.4846	15.178	2.0041	10177.2	0.111545	9258.15	0.0917437	8587.73	0.0772992	7528.6	0.0544798	19945.6	0.32201	11810.8	0.146741	7966.49	0.0639144	25461.8	8.60935	292.863	24321.1	8.22812	294.033	2	0.69176	0.52632	0.52632	1	Fagus
1616	556120	4044735	983.307	31.9568	58.8954	-0.645	4332.64	88.438	16.9756	4.3709	10263.1	0.113396	9356.73	0.0938676	8699.54	0.0797083	7652.23	0.0571436	20449.5	0.332866	12096.1	0.152888	8059.06	0.0659088	25944.6	8.77069	294.059	24725.8	8.36337	295.192	6	1.56221	0.76471	0.37647	2	Carpinus
1617	556120	4044885	1061.55	23.4185	47.7787	-0.7913	4377.52	91.4154	16.4293	4.5907	10231.3	0.11271	9344.44	0.0936028	8724.42	0.0802443	7647.53	0.0570422	19538.9	0.313246	12007.3	0.150976	8131.72	0.0674743	25859	8.74208	293.848	24668.5	8.3442	295.028	5	1.05109	0.53252	0.66129	2	Carpinus
1618	556320	4045035	1132.87	13.017	11.3787	-0.7263	4507.24	93.6512	15.9756	2.7081	10198.5	0.112004	9315.86	0.0929872	8672.73	0.0791306	7617.66	0.0563985	19870	0.320381	11935.4	0.149426	8043.76	0.0655792	25877.4	8.74824	293.894	24657.4	8.3405	294.996	2	0.18491	0.08879	0.95455	2	Carpinus
1619	556120	4045185	1116.17	17.0666	18.2862	0.7456	4267.67	93.6954	16.0537	1.7121	10183.5	0.11168	9298.74	0.0926181	8566.45	0.0768407	7577.67	0.055537	18803	0.297391	11650.5	0.143287	7956.65	0.0637024	25820.9	8.72936	293.754	24613.3	8.32575	294.87	2	0.39267	0.24762	0.86667	1	Fagus
1620	556120	4045335	1140.44	14.1628	27.1622	0.895	4438.21	94.5851	15.8878	0.4808	10177.5	0.11155	9304.53	0.0927429	8673.03	0.079137	7591.83	0.0558421	19944.1	0.321977	12071.8	0.152364	8098.63	0.0667613	25749.3	8.7054	293.577	24565.8	8.30989	294.735	4	0.5446	0.25862	0.86207	2	Carpinus
1621	556120	4045485	1172.65	14.8892	38.617	0.38	4497.15	95.8154	15.6878	1.6055	10181.4	0.111635	9315.27	0.0929744	8643.67	0.0785044	7629.93	0.056663	18894.5	0.299363	11747.4	0.145375	8058.69	0.0659009	25597.2	8.65459	293.199	24463	8.27553	294.441	3	0.68836	0.3871	0.77419	2	Carpinus
1622	556120	4045635	1200.96	14.7806	20.6085	-0.7112	4446.95	97.0432	15.5	3.6682	10191.1	0.111845	9330.89	0.0933109	8747.54	0.0807423	7646.93	0.0570293	20510.6	0.334182	12263.8	0.156502	8188.09	0.0686887	25641.4	8.66935	293.309	24555.1	8.30633	294.704	3	0.79631	0.48352	0.71429	2	Carpinus
1623	556120	4045785	1219.74	2.0711	6.9973	-2.9003	4349.98	97.7576	15.3415	5.7262	10195	0.111929	9282.2	0.0922619	8557.02	0.0766375	7549.89	0.0549385	18999	0.301615	11706.4	0.144493	7954.91	0.0636648	25761.9	8.70963	293.608	24589.9	8.31795	294.804	3	0.59289	0.34759	0.79412	2	Carpinus
1627	556120	4046385	1259.25	14.112	20.5961	-0.2017	4444	97.9588	15.1	2.8377	10152	0.111003	9249.65	0.0915606	8575.4	0.0770336	7542.92	0.0547884	19428	0.310856	11650.3	0.143283	7932.71	0.0631864	25360.1	8.57536	292.609	24290.5	8.21788	293.945	4	0.79023	0.41912	0.76471	2	Carpinus
1629	556120	4046685	1315.7	12.1624	52.4869	-0.8994	4450.01	99.5344	14.7415	6.2702	10153.5	0.111033	9265.9	0.0919106	8657.51	0.0788027	7566.52	0.0552968	20266.8	0.328931	11876.8	0.148164	7994.43	0.0645163	25687.9	8.68488	293.424	24468.4	8.27734	294.456	6	1.24132	0.6173	0.57746	2	Carpinus
1716	556320	4044735	1033.86	21.626	3.6704	2.2814	4494.53	90.0788	16.5976	3.1476	10295.2	0.114088	9426.86	0.0953787	8784.77	0.0815444	7776.66	0.0598244	20906.9	0.342721	12528	0.162194	8272.82	0.0705144	25957.4	8.77497	294.091	24739.3	8.36789	295.23	5	1.28274	0.66838	0.49515	7	Acer compestr
1717	556320	4044885	1087.35	19.4628	9.3339	-0.2888	4527.89	91.8949	16.2756	4.3523	10305.2	0.114304	9318.36	0.0930409	8699.23	0.0797015	7618.07	0.0564074	20178.3	0.327023	11962.9	0.150019	8018.66	0.0650383	25896.8	8.7547	293.941	24703.9	8.35603	295.129	3	0.93578	0.56735	0.58228	2	Carpinus
1719	556320	4045185	1155.15	8.1335	13.9177	-0.7681	4380.47	94.758	15.7976	2.2176	10179	0.111584	9343.99	0.0935931	8738.17	0.0805405	7713.61	0.058466	19684	0.316372	12200.7	0.155141	8300	0.0710999	25806.1	8.72439	293.717	24620.8	8.32828	294.892	1	0	0	1	6	Acer
1720	556320	4045335	1173.69	12.7435	26.0974	-0.1985	4380.55	95.3334	15.6878	1.8159	10195.3	0.111934	9267.85	0.0919528	8559.48	0.0766904	7543.44	0.0547996	19169.6	0.305291	11742.7	0.145274	7965.19	0.0638863	25620.8	8.66246	293.258	24492.8	8.2855	294.526	3	0.72987	0.44762	0.73333	2	Carpinus
1721	556320	4045485	1204.43	17.1666	31.0325	-0.1287	4463.7	96.2727	15.4976	2.9424	10146.7	0.110888	9260.11	0.0917858	8541.95	0.0763128	7542.84	0.0547865	18802.2	0.297375	11504	0.140131	7890.56	0.0622784	25542.6	8.63633	293.064	24425.6	8.26302	294.333	2	0.65176	0.49451	0.64286	2	Carpinus
1722	556320	4045635	1226.15	8.0618	14.7499	-0.5518	4325.68	97.4154	15.3	4.8937	10119.2	0.110294	9302.04	0.0926894	8638.92	0.078402	7576.45	0.0555108	19359	0.30937	11968.1	0.15013	8102.54	0.0668456	25650.3	8.67234	293.331	24498.4	8.28737	294.542	3	0.93689	0.63889	0.55556	2	Carpinus
1723	556320	4045785	1224.88	4.5335	8.7808	-0.5992	4174.72	97.049	15.3	4.5108	10194.9	0.111927	9265.46	0.0919012	8549.4	0.0764735	7530.47	0.0545202	19022.8	0.302127	11737.9	0.145171	7938.35	0.063308	25765.4	8.7108	293.617	24597.6	8.32052	294.826	3	0.41956	0.21083	0.88889	1	Fagus
1724	556320	4045935	1210.03	3.0815	0.1851	-0.304	4255.26	96.0617	15.4	2.9894	10159.7	0.111167	9265.36	0.0918991	8560.01	0.0767019	7525.56	0.0544143	19210.6	0.306174	11726.5	0.144925	7922.11	0.062958	25665.5	8.67742	293.369	24525.8	8.29654	294.62	4	0.74624	0.41331	0.75	2	Carpinus
1725	556320	4046085	1220.03	8.0063	4.5209	2.2712	4439.28	95.7827	15.3659	2.4295	10147	0.110893	9260.98	0.0918047	8572.65	0.0769743	7548.35	0.0549052	19537.2	0.313211	11623.7	0.14271	7872.26	0.061884	25557.4	8.6413	293.101	24425.7	8.26307	294.334	2	0.42932	0.27077	0.84615	2	Carpinus
1726	556320	4046235	1244.44	12.4191	18.9219	0.421	4535.23	96.5024	15.2	1.8938	10149.7	0.110952	9259.5	0.0917727	8573.93	0.0770019	7536.98	0.0546603	19558.5	0.313669	11714.1	0.144659	7935.58	0.0632484	25607.8	8.65811	293.226	24445.6	8.26973	294.391	4	0.86434	0.46869	0.71111	2	Carpinus
1727	556320	4046385	1287.41	16.1609	43.0288	-0.5358	4569.5	97.5788	14.9756	1.1633	10145.9	0.110871	9239.85	0.0913494	8571.07	0.0769402	7537.15	0.0546641	20482.5	0.333577	11840.3	0.147378	7922.73	0.0629714	25534.9	8.63375	293.044	24381.9	8.24842	294.208	3	0.58578	0.33538	0.80769	2	Carpinus
1728	556320	4046535	1321.93	14.8831	54.6085	-0.9172	4564.28	98.931	14.7	1.331	10138	0.1107	9303.68	0.0927248	8747.32	0.0807377	7631.61	0.0566992	20031.1	0.323851	11989	0.15058	8039.24	0.0654817	25447	8.60437	292.825	24363.2	8.24217	294.154	3	0.85874	0.5641	0.61538	2	Carpinus
1814	556520	4044435	950.453	26.5359	45.5754	0.734	4325.46	86.5176	17.178	5.4922	10289	0.113954	9348.83	0.0936973	8683.97	0.0793728	7638.8	0.056854	20560.7	0.335261	11974.7	0.150273	7991.12	0.064445	26054	8.80723	294.329	24823.8	8.39611	295.47	5	1.09313	0.60586	0.53333	2	Carpinus
1815	556520	4044585	1009.32	22.0125	32.1513	0.6296	4475.46	88.5878	16.7756	3.6932	10224.8	0.112572	9352.93	0.0937859	8630.59	0.0782226	7649.27	0.0570796	19896.8	0.320958	11997.3	0.15076	8027.73	0.0652338	25938.6	8.76869	294.045	24715.5	8.35994	295.162	5	1.15897	0.6	0.6	2	Carpinus
1816	556520	4044735	1057.12	18.1735	20.6485	0.5855	4481.12	90.309	16.4756	2.8534	10223.6	0.112544	9352.56	0.0937778	8718.73	0.0801217	7660.61	0.057324	20850	0.341496	12224.6	0.155657	8118.66	0.0671928	25904.8	8.75738	293.961	24708	8.35743	295.141	6	1.18143	0.55819	0.65	2	Carpinus
1817	556520	4044885	1103.1	18.7067	18.3101	-0.2715	4521.74	91.9822	16.1756	4.4939	10192.9	0.111883	9285.02	0.0923226	8549.69	0.0764797	7571.85	0.0554116	18763	0.29653	11580.3	0.141776	7873.99	0.0619214	25834.1	8.73377	293.787	24634.3	8.33279	294.931	5	1.21318	0.63636	0.55882	2	Carpinus
1818	556720	4045035	1165.83	14.036	19.4583	0.5064	4504.15	93.8539	15.7415	2.3138	10153.7	0.111039	9282.43	0.0922668	8661.62	0.0788911	7622.73	0.0565079	18678	0.294698	11695.8	0.144264	8065.78	0.0660536	25864.2	8.74381	293.861	24666.9	8.34369	295.024	3	0.50149	0.27121	0.84483	2	Carpinus
1819	556520	4045185	1165.75	6.0224	1.093	4.0848	4380.75	94.68	15.7	2.0864	10173.8	0.111472	9310.83	0.0928787	8775.2	0.0813383	7642.87	0.0569418	20880.5	0.342152	12331.6	0.157962	8199.45	0.0689335	25920.8	8.76274	294.001	24744.1	8.36949	295.244	5	0.50514	0.22788	0.87692	2	Carpinus
1820	556520	4045335	1194.31	17.5815	16.7869	-0.4886	4547.29	95.1222	15.5756	1.4502	10189.8	0.111817	9270.54	0.0920107	8613.03	0.0778443	7564.22	0.0552473	19935.8	0.321799	11913.3	0.14895	7993.2	0.0644898	25709.4	8.69208	293.478	24554.3	8.30605	294.702	1	0	0	1	2	Carpinus
1821	556520	4045485	1233.38	11.7573	11.9442	-1.054	4520.69	96.5763	15.3	2.8046	10154	0.111045	9279.26	0.0921986	8615.35	0.0778943	7572.83	0.0554326	19308.3	0.308279	11859.2	0.147784	8035.01	0.0653907	25636.8	8.66783	293.298	24502.6	8.28876	294.554	3	0.48194	0.26457	0.85106	2	Carpinus
1823	556520	4045785	1241.83	7.1443	6.5023	-1.2841	4261.23	96.5732	15.2	2.6448	10146.9	0.110892	9310.82	0.0928785	8689.2	0.0794854	7637.3	0.0568217	19742	0.317623	12266.9	0.156569	8258.19	0.0701992	25623	8.66321	293.264	24469.9	8.27783	294.46	2	0.39267	0.24762	0.86667	2	Carpinus
1824	556520	4045935	1233.13	13.363	8.2612	-0.1429	4132.98	96.0395	15.2415	1.3817	10163	0.111239	9275.75	0.0921228	8581.35	0.0771618	7547.09	0.0548782	19298.4	0.308066	11720.6	0.144797	7945.91	0.0634709	25575	8.64717	293.144	24425.8	8.2631	294.334	2	0.41012	0.28571	0.85714	1	Fagus
1825	556520	4046085	1244.58	15.244	6.3597	0.4804	4408.34	95.9717	15.2	1.2492	10149.9	0.110956	9271.75	0.0920368	8613.14	0.0778467	7560.87	0.0551751	20002.4	0.323233	11849.6	0.147577	7969.11	0.0639708	25563.4	8.64328	293.115	24425.2	8.26291	294.332	3	0.97457	0.61579	0.55	2	Carpinus
1826	556520	4046235	1268.35	14.2385	23.9749	0.6301	4431.2	96.3583	15.078	2.282	10137.7	0.110695	9268.19	0.0919601	8633.6	0.0782875	7557.7	0.0551067	19655.3	0.315755	11852.5	0.147641	8003.6	0.0647138	25558.8	8.64173	293.104	24422.4	8.26198	294.324	4	0.60687	0.30756	0.82857	2	Carpinus
1827	556520	4046385	1295.21	7.2917	26.6122	0.8483	4483.54	97.4061	14.9	0.8995	10147.7	0.11091	9289.14	0.0924114	8683.69	0.0793666	7588.71	0.0557749	20673.1	0.337683	12307.6	0.157444	8181.87	0.0685547	25582.3	8.64962	293.162	24448	8.27051	294.397	4	0.85717	0.46667	0.73333	1	Fagus
1828	556520	4046535	1322.77	15.3491	40.1306	-0.8025	4587.1	98.5632	14.7	1.0487	10169.4	0.111377	9279.76	0.0922093	8624.29	0.078087	7565.22	0.0552688	20064.1	0.324563	12142	0.153877	8126.45	0.0673607	25613.6	8.66006	293.24	24433	8.26552	294.355	2	0.56234	0.4	0.75	2	Carpinus
1913	556720	4044285	931.857	25.6378	6.7828	1.5891	4392.32	85.5824	17.2756	5.8162	10280.2	0.113763	9348.57	0.0936918	8706.93	0.0798675	7636.65	0.0568078	20459.3	0.333078	11994.7	0.150704	8004.85	0.0647407	26096.6	8.82148	294.434	24881.1	8.41528	295.633	5	1.30906	0.72174	0.32609	2	Carpinus
1914	556720	4044435	990.208	19.0155	4.2403	1.6052	4454.64	87.6968	16.8878	4.711	10212.4	0.112303	9359.52	0.0939278	8708.5	0.0799012	7652.29	0.0571447	20568.6	0.335433	12133.5	0.153695	8046.72	0.065643	26014.1	8.7939	294.231	24779.6	8.38133	295.345	6	1.38483	0.67609	0.53125	2	Carpinus
1915	556720	4044585	1036.2	16.9551	13.5462	0.7375	4475.01	89.3341	16.5878	3.5699	10214.6	0.112351	9325.44	0.0931934	8696.23	0.0796369	7646.21	0.0570136	20006.6	0.323325	11943.2	0.149594	8030.27	0.0652885	25898	8.7551	293.944	24689.9	8.35137	295.089	3	0.43709	0.21804	0.88235	2	Carpinus
1916	556720	4044735	1078.16	14.8741	20.9952	0.7415	4493.71	90.9046	16.3	3.8547	10185.5	0.111723	9312.95	0.0929245	8704.18	0.0798082	7617.17	0.0563881	20266.4	0.328921	12087	0.152692	8096.62	0.066718	25916.6	8.76133	293.99	24707.6	8.35727	295.14	5	0.7318	0.34839	0.80645	2	Carpinus
1917	556720	4044885	1119.73	18.0317	36.4868	0.3058	4521.7	92.2378	16.0415	4.0883	10195.9	0.111948	9267.8	0.0919517	8584.62	0.0772321	7574.79	0.0554749	18923.8	0.299995	11616.6	0.142558	7903.04	0.0625472	25838.7	8.7353	293.798	24654.5	8.33955	294.988	4	0.91805	0.51667	0.6875	2	Carpinus
1918	556920	4045035	1183.11	12.6882	24.8283	-0.291	4506.73	94.1195	15.6	2.0104	10150.6	0.110973	9344.72	0.0936089	8694.78	0.0796056	7703.09	0.0582393	19575.9	0.314044	12075.9	0.152454	8264.07	0.0703258	25754.3	8.70708	293.589	24597.7	8.32054	294.826	3	0.99503	0.66667	0.55556	2	Carpinus
1919	556720	4045185	1185.73	10.1611	10.5933	0.0739	4364.76	94.5815	15.6	2.094	10129.4	0.110514	9287.19	0.0923693	8671.55	0.0791052	7591.5	0.055835	20215.5	0.327825	12027.6	0.151412	8053.2	0.0657825	25763.7	8.71021	293.612	24596.3	8.32008	294.822	1	0	0	1	2	Carpinus
1920	556720	4045335	1214.15	15.6897	10.0017	-0.5314	4518.27	95.4254	15.4	1.6844	10136.4	0.110666	9297.86	0.0925992	8620.19	0.0779986	7594.1	0.055891	19767.1	0.318163	12082.6	0.152597	8119.45	0.0672099	25759.8	8.70894	293.603	24574	8.31264	294.758	5	0.83873	0.40693	0.77273	2	Carpinus
1921	556720	4045485	1231.78	2.2768	0.3702	-2.1591	4306.69	95.8339	15.3	2.5055	10159.7	0.111168	9296.05	0.0925602	8621.17	0.0780197	7569.05	0.0553513	20190.9	0.327294	12129.2	0.153602	8126.13	0.0673538	25829.8	8.73231	293.776	24624.1	8.32939	294.901	2	0.59827	0.43956	0.71429	1	Fagus
1923	556720	4045785	1249.21	8.7317	7.557	-0.5368	4479.99	96.0012	15.1878	2.2119	10186.6	0.111747	9268.03	0.0919566	8620.07	0.0779961	7566.03	0.0552863	19598.4	0.314529	11891	0.148469	7999.01	0.0646151	25686.3	8.68435	293.421	24513.1	8.29229	294.584	1	0	0	1	1	Fagus
1925	556720	4046085	1274.55	7.0547	11.3654	0.7455	4397.49	96.9263	15	3.168	10131.7	0.110565	9253.59	0.0916454	8617.11	0.0779322	7554.08	0.0550287	19172	0.305341	11809	0.146703	7996.78	0.0645669	25673.1	8.67995	293.388	24511.2	8.29165	294.579	3	0.66486	0.40476	0.75	2	Carpinus
1926	556720	4046235	1284.72	2.9581	15.3956	-1.051	4383.29	97.57	14.9	3.8392	10147.8	0.110912	9273.16	0.0920671	8669.17	0.0790539	7574.67	0.0554723	19855.9	0.320076	12085.8	0.152666	8094.02	0.066662	25652.8	8.67318	293.338	24492.1	8.28526	294.524	4	0.67648	0.33144	0.81579	2	Carpinus
1927	556720	4046385	1296.34	9.8631	22.4255	0.2611	4501.07	97.6363	14.8756	2.2376	10185.5	0.111723	9269.81	0.091995	8652.33	0.0786911	7565.53	0.0552755	20401.7	0.331837	11995.1	0.150713	8045	0.0656059	25428.4	8.59817	292.779	24382.4	8.2486	294.209	2	0.61724	0.46154	0.69231	1	Fagus
1928	556720	4046535	1330.56	18.5784	42.2291	-1.5278	4552.93	98.922	14.6756	2.3046	10175.6	0.11151	9304.56	0.0927436	8755.67	0.0809175	7616.4	0.0563714	20358.9	0.330915	11972.7	0.150229	8041.01	0.0655198	25654.7	8.67379	293.342	24479.7	8.2811	294.488	4	0.69318	0.37619	0.77778	2	Carpinus
2012	556920	4044135	929.787	19.4829	4.9671	1.956	4400.46	85.3373	17.2756	5.5237	10250	0.113114	9364.72	0.0940397	8640.41	0.0784342	7626.53	0.0565898	19951.7	0.32214	11867.5	0.147964	7963.83	0.063857	26112.7	8.82687	294.473	24862.6	8.40909	295.581	7	1.42891	0.71011	0.45833	2	Carpinus
2013	556920	4044285	973.955	22.287	2.5519	1.7768	4411.45	86.8168	16.9976	5.728	10253.8	0.113195	9347.11	0.0936604	8691.86	0.0795427	7642.4	0.0569316	20078.7	0.324877	11976.8	0.150318	8020.62	0.0650805	26064.1	8.81063	294.354	24802.7	8.38908	295.411	6	1.09053	0.51414	0.68889	2	Carpinus
2014	556920	4044435	1021.96	17.0461	13.0057	1.2582	4433.71	88.559	16.6756	4.6942	10219.3	0.112452	9328.47	0.0932588	8684.79	0.0793905	7625.05	0.0565578	20185.4	0.327177	11939.6	0.149516	8010.3	0.0648582	25944.1	8.77051	294.058	24744.3	8.36954	295.244	3	0.54597	0.30542	0.82759	2	Carpinus
2015	556920	4044585	1057.16	16.8189	17.6603	0.296	4465.62	89.6178	16.4659	3.7196	10212.9	0.112315	9334.88	0.0933968	8737.21	0.0805198	7670.56	0.0575384	19821.7	0.31934	12100.3	0.152979	8150.64	0.0678818	25909.5	8.75895	293.973	24721.1	8.36178	295.178	3	0.57853	0.33333	0.80645	2	Carpinus
2017	556920	4044885	1140.06	19.266	9.298	0.491	4521.1	92.5302	15.8976	3.7727	10200.4	0.112044	9285.35	0.0923298	8632.42	0.0782621	7595.11	0.0559128	19664.9	0.315962	11953.9	0.149825	8074.38	0.0662388	25841.5	8.73622	293.805	24639.1	8.33439	294.944	4	1.07274	0.62069	0.55172	1	Fagus
2018	557120	4045035	1195.57	7.7715	12.3392	1.1641	4377.14	94.4222	15.5	0.6939	10158.5	0.111143	9339.34	0.0934929	8742.65	0.080637	7724.02	0.0586901	19688.1	0.316461	12464	0.160815	8446.53	0.0742571	25774.5	8.71385	293.639	24614.5	8.32617	294.874	3	0.99228	0.64835	0.5	2	Carpinus
2019	556920	4045185	1210.78	13.8556	20.359	-0.2784	4508.52	95.0356	15.4	1.6691	10191	0.111842	9282.38	0.0922657	8567.65	0.0768667	7593.83	0.0558852	19585.5	0.31425	11979.4	0.150373	8102.34	0.0668413	25716	8.69428	293.494	24556.6	8.30682	294.709	3	0.65598	0.38462	0.78571	2	Carpinus
2020	556920	4045335	1236.2	5.589	5.1611	-1.2048	4434.48	95.651	15.2659	2.3316	10142.8	0.110804	9322.42	0.0931284	8687.97	0.079459	7625.44	0.0565663	20692.4	0.338099	12503.8	0.161673	8300.97	0.0711209	25796.2	8.72108	293.693	24611.5	8.32517	294.865	2	0.59084	0.42484	0.72222	1	Fagus
2021	556920	4045485	1234.44	4.7599	1.7316	0.5127	4162.33	95.9922	15.2	1.4348	10173.7	0.11147	9296.31	0.0925659	8656.17	0.0787738	7593.49	0.0558778	19746.2	0.317713	12078	0.152498	8122.48	0.0672752	25808.4	8.72518	293.723	24625.8	8.32994	294.906	2	0.51958	0.36264	0.78571	1	Fagus
2022	556920	4045635	1238.82	8.3229	4.3934	0.253	4461.31	95.6859	15.2	1.7306	10180.9	0.111626	9287.13	0.0923681	8633.93	0.0782947	7583.78	0.0556686	20088.4	0.325086	11820.8	0.146957	7948.4	0.0635245	25728.8	8.69858	293.526	24581.8	8.31524	294.781	2	0.11925	0.05128	0.97436	1	Fagus
2023	556920	4045785	1257.24	7.8812	15.5164	1.2695	4468.36	96.2624	15.1	1.821	10149.1	0.110939	9295.48	0.0925481	8675.24	0.0791846	7596.2	0.0559364	20821.6	0.340883	11999.6	0.15081	7999.17	0.0646185	25633.5	8.66672	293.29	24501.8	8.2885	294.552	4	1.1627	0.69167	0.4375	1	Fagus
2024	556920	4045935	1274.58	5.7382	18.3719	0.0115	4441.68	96.951	15	2.0608	10163.7	0.111254	9294.35	0.0925236	8703.41	0.0797915	7608.32	0.0561974	20688.7	0.338019	12116.1	0.153319	8064.15	0.0660183	25616.1	8.6609	293.246	24466.6	8.27675	294.451	4	0.86469	0.49805	0.66071	2	Carpinus
2025	556920	4046085	1287.99	5.7863	20.5804	0.2176	4452.08	97.6193	14.9	2.6204	10137.6	0.110691	9283.65	0.092293	8696.29	0.0796381	7578.45	0.0555539	20651	0.337207	12048.8	0.151869	8049.96	0.0657128	25616.3	8.66097	293.247	24472.6	8.27874	294.468	4	0.93016	0.52933	0.63077	2	Carpinus
2026	556920	4046235	1298.2	3.5384	24.277	-1.8236	4392.81	98.3076	14.8	0.8524	10145.3	0.110858	9281.68	0.0922507	8671	0.0790933	7583.41	0.0556606	20783.1	0.340054	12178	0.154653	8100.22	0.0667957	25621.6	8.66274	293.26	24448.4	8.27067	294.399	4	0.85121	0.47809	0.68354	2	Carpinus
2027	556920	4046385	1312.11	9.9252	31.9682	-0.2952	4517.56	98.3485	14.7756	2.0401	10171.9	0.111431	9343.91	0.0935914	8799.6	0.081864	7669.91	0.0575244	20993	0.344575	12608.5	0.163929	8299.67	0.0710928	25709.8	8.69221	293.479	24566.3	8.31006	294.736	5	0.8714	0.4416	0.74074	2	Carpinus
2028	556520	4046685	1344.08	5.3719	51.4379	-1.7338	4226.73	99.9776	14.5	9.7744	10176.9	0.111538	9282.95	0.0922781	8601.66	0.0775992	7553.35	0.0550131	18784	0.296982	11690.6	0.144153	8004.77	0.064739	25591	8.65252	293.184	24441.7	8.26841	294.379	1	0	0	1	1	Fagus
2111	557120	4043985	928.865	20.9775	2.4621	1.9601	4394.71	85.1532	17.278	4.8878	10257.1	0.113266	9354.21	0.0938133	8664.89	0.0789616	7623.39	0.0565221	19600.9	0.314582	11872.5	0.14807	8008.12	0.0648112	26059.4	8.80905	294.342	24814.9	8.39315	295.445	6	1.46087	0.73674	0.39394	2	Carpinus
2112	557120	4044135	965.136	14.9276	14.1279	1.445	4398.63	86.5222	17.0171	5.6844	10231.1	0.112706	9365.89	0.094065	8722.56	0.0802042	7655.05	0.0572042	20903.2	0.342642	12211.4	0.155373	8099.53	0.0667807	26050.2	8.80598	294.32	24840	8.40152	295.516	5	0.7159	0.33144	0.81818	2	Carpinus
2113	557120	4044285	1008.21	19.8818	6.3949	1.4815	4456	87.7724	16.7756	5.058	10240.5	0.11291	9325.24	0.0931891	8656.5	0.0787809	7608.99	0.0562119	19661	0.315878	11907.4	0.148822	8030.83	0.0653005	25895.1	8.75415	293.937	24709.1	8.35777	295.144	4	1.04928	0.59829	0.59259	2	Carpinus
2114	557120	4044435	1053.45	16.0439	4.0337	1.8763	4431.29	89.3085	16.478	4.8542	10222.9	0.112531	9280.05	0.0922156	8589.13	0.0773295	7570.86	0.0553902	19003.4	0.30171	11555.5	0.141242	7887.5	0.0622125	25860.1	8.74244	293.851	24684	8.34938	295.072	4	0.95149	0.54054	0.63158	2	Carpinus
2116	557120	4044735	1131.05	20.1322	18.9862	0.8643	4511.8	91.7598	15.9756	4.2506	10177.8	0.111559	9252.71	0.0916265	8568.89	0.0768933	7539.53	0.0547154	19208.5	0.306128	11558.4	0.141305	7889.75	0.062261	25676.4	8.68105	293.396	24515.7	8.29316	294.592	5	0.80651	0.39231	0.775	2	Carpinus
2117	557120	4044885	1176.02	14.5975	15.5902	-0.9076	4499.78	93.3949	15.678	3.4796	10146.2	0.110878	9272.99	0.0920634	8581.47	0.0771643	7566.75	0.0553016	19288.8	0.307859	11737.6	0.145165	7981.68	0.0642416	25750.7	8.70589	293.58	24598	8.32065	294.827	3	0.65598	0.38462	0.78571	2	Carpinus
2118	557320	4045035	1214.22	11.4045	11.1857	2.153	4484.18	94.7188	15.4	1.0342	10126.1	0.110443	9281.62	0.0922493	8580.79	0.0771497	7567.7	0.0553222	19442.7	0.311175	11910.6	0.148891	8062.93	0.0659921	25694.7	8.68717	293.441	24554.3	8.30606	294.702	3	0.94617	0.57479	0.6	1	Fagus
2119	557120	4045185	1221.24	11.7801	13.9795	-0.1972	4512.63	94.8895	15.3756	0.1688	10202	0.11208	9287.05	0.0923663	8606.98	0.077714	7613.23	0.0563031	19572.6	0.313973	12147.3	0.153992	8177.16	0.0684534	25793.8	8.72027	293.687	24605.6	8.3232	294.849	3	0.90026	0.60714	0.625	1	Fagus
2120	557120	4045335	1240.71	2.0998	2.5071	-2.644	4372.2	95.9546	15.2	0.9299	10148.1	0.110917	9321.48	0.0931082	8734.85	0.080469	7620.94	0.0564694	21097.7	0.346832	12640.9	0.164626	8352.27	0.0722261	25838.9	8.73536	293.798	24654.8	8.33964	294.989	3	0.60017	0.34545	0.81818	1	Fagus
2121	557120	4045485	1234.03	1.793	0.0277	-4.469	4289.63	95.8505	15.2	0.412	10162.2	0.111221	9281.51	0.0922471	8626.29	0.07813	7578.25	0.0555495	20193.2	0.327345	12007.8	0.150985	8064.21	0.0660198	25770.4	8.71248	293.629	24590.8	8.31824	294.806	2	0.23379	0.12097	0.9375	1	Fagus
2122	557120	4045635	1248.35	8.3209	8.1431	-0.0138	4475.1	95.8234	15.2	0.329	10126.6	0.110455	9308.28	0.0928238	8670	0.0790717	7621.53	0.0564821	20123.3	0.325838	12174.1	0.15457	8161.04	0.0681061	25685.8	8.68418	293.419	24539.8	8.3012	294.66	2	0.17141	0.07991	0.9589	1	Fagus
2123	557120	4045785	1262.68	2.2613	10.0257	-2.2652	4364.67	96.489	15.1	0.4736	10181.4	0.111635	9283.2	0.0922834	8632.61	0.0782663	7578.63	0.0555576	20281.4	0.329245	11849.1	0.147566	7941.58	0.0633776	25628.1	8.6649	293.276	24504.1	8.28928	294.558	1	0	0	1	1	Fagus
2124	557120	4045935	1270.39	5.869	11.1293	-0.4537	4351.53	97.1702	15	0.7061	10133	0.110592	9277.71	0.092165	8643.38	0.0784981	7581.51	0.0556197	20050	0.324259	11953.6	0.149818	8017.94	0.0650229	25632.7	8.66644	293.288	24470.8	8.27812	294.463	3	0.38836	0.19298	0.89744	1	Fagus
2126	557120	4046235	1295.7	7.3654	23.7457	0.9538	4484.2	98.0098	14.8756	1.1703	10170	0.11139	9266.33	0.0919199	8681.15	0.079312	7566.59	0.0552982	20849.1	0.341476	12201.4	0.155157	8096.77	0.0667213	25509.3	8.62519	292.981	24383	8.24881	294.211	4	0.89513	0.50559	0.65714	2	Carpinus
2127	557120	4046385	1324	11.3892	39.9839	-1.2166	4544.37	99.1822	14.7	5.6555	10152.6	0.111014	9270.74	0.0920148	8683.23	0.0793568	7557.65	0.0551057	18634	0.293751	11568	0.141511	7931.53	0.0631611	25715.5	8.69412	293.493	24497.8	8.28716	294.54	3	0.48729	0.27074	0.84615	2	Carpinus
2210	557320	4043835	934.471	19.4054	7.6869	1.6447	4296.65	85.2368	17.2415	5.1185	10231.1	0.112706	9371.1	0.0941772	8654.19	0.0787312	7668.35	0.0574909	19287	0.307819	11917.5	0.149041	8078.63	0.0663304	26047.5	8.80506	294.313	24817.3	8.39394	295.452	5	1.07768	0.62018	0.45333	4	Alnus
2211	557320	4043985	972.795	17.2322	13.43	1.5054	4315.24	86.5341	16.9878	5.2255	10237.4	0.112843	9352.03	0.0937663	8666.55	0.0789975	7625.17	0.0565603	19793.5	0.318732	11940.1	0.149527	8036.28	0.0654181	26039.9	8.80254	294.294	24824.2	8.39625	295.472	7	1.38465	0.67319	0.51515	2	Carpinus
2212	557320	4044135	1002.25	19.036	3.4861	1.8817	4382.01	87.5173	16.7878	5.542	10223.8	0.11255	9344.72	0.093609	8694.74	0.0796047	7634.63	0.0567643	19946.3	0.322024	11998.6	0.150789	8046.06	0.0656287	25930.7	8.76605	294.025	24720.5	8.3616	295.176	5	0.98072	0.50275	0.68627	2	Carpinus
2213	557320	4044285	1049.66	20.1322	7.171	0.8923	4415.73	89.0539	16.4878	5.3031	10237.7	0.112849	9309.11	0.0928415	8635.16	0.078321	7601.92	0.0560595	19331.7	0.308782	11730.7	0.145017	7950.93	0.063579	25858.7	8.74199	293.847	24637.2	8.33375	294.939	6	1.1708	0.58266	0.625	2	Carpinus
2214	557320	4044435	1083.9	14.9154	17.2378	-0.0328	4419.88	90.0951	16.2756	4.0366	10181.6	0.11164	9317.57	0.0930239	8678.17	0.0792477	7625.25	0.0565622	19737.9	0.317535	12057.5	0.152057	8144.21	0.0677433	25792.3	8.71977	293.683	24612.3	8.32544	294.868	4	1.07757	0.61905	0.6	2	Carpinus
2216	557320	4044735	1152.94	18.379	16.5674	0.4556	4515.38	92.2376	15.8415	3.4624	10155.7	0.111083	9289.48	0.0924187	8623.48	0.0780695	7563.23	0.055226	20247.8	0.32852	12101.1	0.152997	8084.47	0.0664562	25684.6	8.68381	293.417	24538.2	8.30068	294.656	3	0.63897	0.38391	0.76667	2	Carpinus
2217	557320	4044885	1189.93	11.5179	7.6	0.7447	4444.84	93.7039	15.5756	2.1187	10157.8	0.111127	9283.27	0.092285	8608.25	0.0777413	7604.15	0.0561075	19214.4	0.306256	12064.7	0.152211	8199.62	0.0689372	25803.5	8.72354	293.711	24615.7	8.32657	294.877	3	0.97431	0.63333	0.5	2	Carpinus
2218	557520	4045035	1238.42	5.8123	22.1099	0.4256	4386.25	95.799	15.2	2.2517	10156.1	0.11109	9264.27	0.0918755	8621.15	0.0780192	7582.37	0.0556383	19524.8	0.312942	12073.5	0.152401	8183.85	0.0685974	25669.2	8.67865	293.378	24506.2	8.28996	294.564	3	0.38132	0.18846	0.9	2	Carpinus
2219	557320	4045185	1235.19	4.7825	5.9261	-0.1536	4416.26	95.3356	15.2756	2.4379	10157.9	0.11113	9271.07	0.092022	8628.21	0.0781714	7585.73	0.0557107	19418	0.310642	12133.5	0.153695	8185.79	0.0686392	25772.3	8.71311	293.634	24582	8.3153	294.781	3	0.50279	0.27066	0.85185	1	Fagus
2220	557320	4045335	1241.8	1.6035	2.4022	-3.1718	4329.37	95.882	15.2	2.6575	10155.4	0.111075	9307.52	0.0928074	8711.35	0.0799627	7606.49	0.056158	20707.6	0.338428	12461.5	0.160762	8261.76	0.070276	25739.7	8.70219	293.553	24578.8	8.31425	294.772	3	0.98327	0.64167	0.4375	1	Fagus
2221	557320	4045485	1245.57	7.1558	4.518	0.013	4410.3	95.9107	15.2	2.2531	10165.4	0.111292	9272.07	0.0920437	8597.43	0.0775082	7549.1	0.0549215	20166.2	0.326762	11979.3	0.150373	8028.85	0.0652578	25634.4	8.66702	293.292	24516.3	8.29335	294.593	1	0	0	1	1	Fagus
2222	557320	4045635	1259.57	1.6726	12.1942	-3.572	4310.05	96.5746	15.1	3.3326	10175.9	0.111517	9308.25	0.0928231	8660.78	0.0788731	7586.76	0.0557329	20879.1	0.342122	12241.1	0.156013	8127.07	0.0673741	25717.3	8.69474	293.498	24578.5	8.31414	294.771	2	0.48955	0.32308	0.80769	1	Fagus
2223	557320	4045785	1255.86	6.2796	13.5791	-0.1541	4245	96.618	15.1	2.1132	10156.1	0.11109	9321.4	0.0931065	8689.76	0.0794975	7612.72	0.0562922	20492.2	0.333786	12259.7	0.156413	8170.09	0.068301	25627.4	8.66469	293.275	24504.4	8.28936	294.559	4	1.10878	0.64	0.52	1	Fagus
2411	557720	4043985	1075.41	16.536	0.7641	2.8396	4343.27	89.8273	16.3171	6.2107	10189	0.111799	9312.46	0.0929138	8659.39	0.0788431	7599.77	0.0560132	19512.1	0.31267	11838.9	0.147348	8007.98	0.0648082	25746.1	8.70433	293.569	24552.4	8.30542	294.697	7	1.21104	0.55782	0.65306	2	Carpinus
2412	557720	4044135	1100.82	18.0795	19.3213	0.2778	4357.15	90.4524	16.178	4.7453	10209.2	0.112234	9288.26	0.0923924	8593.56	0.0774247	7573.14	0.0554394	19141.6	0.304686	11694.9	0.144244	7974.06	0.0640774	25718.2	8.69504	293.5	24548.5	8.30412	294.685	4	0.57442	0.27564	0.85	2	Carpinus
2413	557720	4044285	1128.99	16.1102	23.9814	0.6555	4344.03	91.5054	15.978	2.9804	10158	0.111131	9283.9	0.0922986	8586.75	0.0772781	7565.2	0.0552684	19018	0.302025	11777.3	0.14602	8030.91	0.0653022	25615.4	8.66066	293.245	24436.9	8.26682	294.366	6	1.3331	0.65344	0.57143	2	Carpinus
2414	557720	4044435	1162.92	20.8172	5.5593	0.8048	4362.78	92.5617	15.778	2.758	10155.8	0.111083	9285.85	0.0923405	8655.07	0.07875	7589.15	0.0557844	20359.8	0.330934	12103	0.153038	8101.61	0.0668256	25650	8.67222	293.33	24523.1	8.29562	294.613	2	0.63651	0.53333	0.66667	2	Carpinus
2415	557720	4044585	1198.66	16.5871	14.65	0.4186	4353.43	94.032	15.5171	3.3525	10185.8	0.111731	9263.54	0.0918598	8628.01	0.078167	7574.11	0.0554602	19647.4	0.315585	12007.2	0.150974	8121.55	0.0672552	25651	8.67256	293.333	24492.9	8.28554	294.526	2	0.68901	0.51948	0.54545	2	Carpinus
2416	557720	4044735	1224.91	15.2862	34.3281	0.1015	4409.74	95.2246	15.3171	2.5116	10109.9	0.110096	9336.51	0.0934319	8675.67	0.079194	7701	0.0581943	19204.7	0.306047	12132.1	0.153665	8324.69	0.0716319	25694.7	8.68717	293.441	24558.7	8.30751	294.714	2	0.34883	0.20317	0.88889	2	Carpinus
2417	557720	4044885	1248.69	11.4935	25.2083	-0.6989	4454.21	96.1032	15.2	2.0939	10260.9	0.113348	9249.06	0.0915478	8565.44	0.076819	7532.87	0.0545717	18868.3	0.298799	11737.9	0.145172	8005	0.0647441	25607.7	8.65808	293.225	24472.7	8.27876	294.468	4	0.96475	0.58696	0.54167	2	Carpinus
2418	557920	4045035	1280.63	3.681	4.3004	-2.1721	4209.72	98.5256	14.9	3.5661	10161	0.111196	9271.6	0.0920334	8621.09	0.078018	7573.83	0.0554543	19648.5	0.315609	12010.7	0.151049	8109.09	0.0669867	25751.9	8.70628	293.583	24560.2	8.30802	294.719	2	0.14251	0.06452	0.96774	1	Fagus
2419	557720	4045185	1267.04	4.5065	9.555	-1.2941	4299.63	97.4402	15	2.7366	10163.1	0.111242	9266.57	0.0919252	8614.18	0.0778691	7555.03	0.0550491	19896.9	0.320961	12031.4	0.151494	8090.9	0.0665949	25649.5	8.67206	293.329	24478.6	8.28076	294.485	1	0	0	1	1	Fagus
2420	557720	4045335	1274.16	9.7607	14.6465	-1.103	4418.61	97.5229	15	3.8101	10128.4	0.110493	9285.49	0.0923328	8643	0.0784899	7578.7	0.0555593	19702	0.31676	12014.4	0.151128	8093.23	0.066645	25809.1	8.72539	293.725	24668.1	8.34408	295.027	4	0.90388	0.52228	0.64706	1	Fagus
2421	557720	4045485	1270.06	10.8045	17.1876	-1.113	3947.33	97.5966	15	3.9735	10156.2	0.111093	9312.97	0.0929249	8681.45	0.0793185	7591.01	0.0558244	20922.1	0.343048	12561.1	0.162908	8312.92	0.0713784	25863	8.74341	293.858	24671.1	8.34509	295.036	3	0.83052	0.54167	0.625	1	Fagus
2423	557720	4045785	1224.27	5.9178	2.3313	-1.2257	4433.59	95.8524	15.3	1.8263	10183.7	0.111684	9258.25	0.0917458	8590.62	0.0773614	7538.59	0.0546951	19644.3	0.315519	11763	0.145713	7951.21	0.0635852	25661.6	8.6761	293.359	24549.3	8.30438	294.688	1	0	0	1	1	Fagus
2424	557720	4045935	1236.26	10.1906	9.8084	-0.0139	4436.42	96.049	15.278	1.7379	10141.7	0.110781	9261.45	0.0918148	8655.11	0.078751	7564.35	0.05525	21232.8	0.349743	12167.4	0.154424	8074.18	0.0662345	25712.2	8.69303	293.485	24558.3	8.30739	294.713	2	0.19852	0.1	0.95	1	Fagus
2511	557920	4043985	1123.51	14.55	14.7807	-0.2065	4273.04	91.6534	15.9878	5.61	10169	0.111367	9308.61	0.0928309	8640.42	0.0784343	7618.91	0.0564255	19509	0.312602	11866	0.14793	8027.25	0.0652234	25779.9	8.71564	293.652	24622.8	8.32894	294.898	3	0.29876	0.13547	0.93103	2	Carpinus
2512	557920	4044135	1141.85	15.9726	1.0899	2.7794	4395.79	92.2254	15.8878	3.2204	10151.2	0.110984	9272.54	0.0920536	8572.11	0.0769628	7566.63	0.0552991	18924.8	0.300016	11595.9	0.142111	7908.75	0.0626703	25616.5	8.66103	293.247	24494.9	8.28621	294.532	5	1.35714	0.73684	0.42105	1	Fagus
2513	557920	4044285	1174.14	17.4648	18.6294	0.0089	4447.16	93.3671	15.6878	2.7935	10121.3	0.11034	9266.93	0.0919328	8627.67	0.0781597	7575.41	0.0554882	20165.8	0.326754	11896.9	0.148597	8010.81	0.0648693	25605.2	8.65727	293.219	24470.2	8.27793	294.461	4	1.00591	0.55134	0.6383	2	Carpinus
2514	557920	4044435	1214.08	17.5398	30.9915	-0.3607	4432.77	94.7546	15.4415	3.4524	10138.4	0.110708	9248.18	0.091529	8619.93	0.0779929	7550.19	0.054945	19390.8	0.310057	11829	0.147134	8012.79	0.0649118	25655.5	8.67408	293.344	24505.8	8.28982	294.563	5	1.19763	0.63508	0.5625	2	Carpinus
2515	557920	4044585	1237.68	10.6501	26.6716	0.0644	4336.01	95.9966	15.2415	3.4105	10108	0.110054	9236.82	0.0912842	8562.89	0.0767641	7530.48	0.0545204	19383	0.309887	11698.2	0.144315	7916.63	0.0628401	25714.3	8.69373	293.49	24576.7	8.31352	294.766	3	0.89187	0.6	0.46667	2	Carpinus
2516	557920	4044735	1248.61	6.8929	25.3747	0.1117	4408.19	96.4805	15.1878	2.1614	10124.6	0.110412	9258.66	0.0917546	8653.19	0.0787097	7565.19	0.0552682	20264	0.328869	12140.1	0.153837	8114.01	0.0670927	25743.4	8.70344	293.562	24537.3	8.30038	294.653	2	0.69092	0.51494	0.53333	2	Carpinus
2517	557920	4044885	1272.61	13.9297	10.7801	-0.9597	4536.99	97.3788	15.0415	2.33	10126.2	0.110446	9280.38	0.0922225	8617.76	0.0779462	7576.58	0.0555134	20565.9	0.335374	12215.1	0.155452	8136.36	0.0675743	25712.8	8.69323	293.486	24547.8	8.30386	294.683	5	0.92988	0.51429	0.65714	2	Carpinus
2518	558120	4045035	1273.7	2.4168	0.0644	-4.469	4268.11	98.5527	15	2.5686	10151.5	0.110991	9302.64	0.0927022	8704.2	0.0798087	7595.87	0.0559292	21317	0.351557	12672.9	0.165316	8350.34	0.0721846	25812.9	8.72666	293.734	24637.2	8.33377	294.939	3	0.82774	0.54248	0.61111	1	Fagus
2519	557920	4045185	1279.24	3.6851	3.4873	-1.8687	4400.92	97.9871	15	3.8932	10139	0.110723	9267.62	0.0919477	8650.46	0.0786508	7567.04	0.0553081	20453	0.332941	12181.9	0.154737	8136.28	0.0675725	25769.7	8.71223	293.627	24611.1	8.32504	294.864	2	0.48691	0.32381	0.80952	1	Fagus
2520	557920	4045335	1284.67	4.1412	7.2252	-1.8389	4259.71	98.7376	14.9	6.6944	10165.8	0.111298	9305.43	0.0927625	8673.01	0.0791366	7597.95	0.0559739	20277.4	0.329159	12391.7	0.159258	8255.3	0.0701369	26003.1	8.79023	294.204	24767.1	8.37717	295.309	2	0.63651	0.46377	0.66667	1	Fagus
2521	557920	4045485	1252.75	19.2742	19.091	-0.986	3597.8	97.7707	15.1	4.0012	10177.7	0.111556	9299.01	0.0926241	8717.99	0.0801058	7581.48	0.0556191	20600.5	0.33612	12484.1	0.161247	8283.98	0.0707548	26002.4	8.79	294.202	24742.6	8.36899	295.239	5	0.95326	0.48571	0.71429	1	Fagus
2522	557920	4045635	1220.58	2.6894	0.4438	-1.96	4228.88	96.6102	15.3	0.6259	10190.8	0.111838	9312.11	0.0929063	8717.95	0.0801047	7607	0.056169	21271.3	0.350572	12703.3	0.165971	8363.75	0.0724736	25922.6	8.76333	294.005	24702.6	8.3556	295.125	2	0.3365	0.19883	0.89474	1	Fagus
2524	557920	4045935	1251.92	10.3773	19.5455	-0.5544	4498.9	98.0517	15.1756	1.5768	10118.3	0.110277	9259.69	0.0917768	8659.69	0.0788496	7561.32	0.0551847	20359.7	0.330931	12148.2	0.15401	8106.27	0.0669258	25852.3	8.73984	293.832	24652.1	8.33873	294.981	3	0.96187	0.61254	0.48148	1	Fagus
2525	557920	4046085	1268.17	10.4391	30.4111	-1.7504	4250.65	99.7537	15	9.2393	10136.7	0.110673	9296.21	0.0925636	8685.45	0.0794047	7590.42	0.0558118	19712.8	0.316993	12110.3	0.153195	8129.56	0.0674277	26099.1	8.82232	294.44	24851.5	8.40537	295.549	3	0.5198	0.27945	0.84211	1	Fagus
2610	558120	4043835	1147.6	11.6055	3.4555	0.2185	4146.23	93.0071	15.8	6.0006	10120.7	0.110327	9281.87	0.0922547	8593.78	0.0774296	7587.21	0.0557426	18477.8	0.290385	11781.3	0.146105	8057.01	0.0658645	25812.8	8.72663	293.734	24648.3	8.33747	294.971	5	1.10424	0.58599	0.60417	2	Carpinus
2611	558120	4043985	1165.81	14.0189	13.8143	-0.0803	4436.45	93.4441	15.7	4.3089	10165.9	0.111301	9282.85	0.0922759	8613.28	0.0778497	7581.67	0.0556233	19616.7	0.314923	11863.6	0.147879	8023.67	0.0651463	25654.8	8.67382	293.342	24529.2	8.29767	294.63	3	0.4571	0.23871	0.87097	2	Carpinus
2612	558120	4044135	1192.56	17.5904	20.9457	-0.6726	4298.99	94.27	15.5659	3.1782	10131.2	0.110554	9305.89	0.0927722	8670.49	0.0790824	7615.06	0.0563426	20640.4	0.33698	12058.7	0.152083	8057.08	0.0658661	25607.1	8.65789	293.224	24499	8.28756	294.544	4	0.85549	0.46825	0.71429	2	Carpinus
2613	558120	4044285	1211.72	14.5442	1.8197	1.8779	4381.52	95.2593	15.4	2.9217	10145.4	0.110861	9254.89	0.0916734	8619.2	0.0779773	7568.67	0.0553431	20229.5	0.328127	12039.8	0.151676	8055.58	0.0658338	25690.3	8.68571	293.431	24540.4	8.30142	294.662	4	0.95075	0.525	0.6875	6	Acer
2614	558120	4044735	1275.52	11.1322	18.7664	0.1969	4391.94	98.1354	15	1.4941	10129.6	0.110518	9257.1	0.0917211	8614.69	0.07788	7550.09	0.0549427	20231.8	0.328175	12133.3	0.153689	8107.92	0.0669614	25678	8.68159	293.4	24544.4	8.30274	294.674	3	0.78551	0.45183	0.72093	2	Carpinus
2615	558120	4044585	1258.41	6.6605	19.8715	0.2695	4395.4	97.411	15.1	2.3477	10116.6	0.11024	9284.92	0.0923204	8660.42	0.0788654	7599.69	0.0560113	20155.9	0.32654	12216.2	0.155477	8230.08	0.0695935	25555.3	8.64057	293.095	24471.4	8.27834	294.465	3	0.68892	0.39394	0.77273	2	Carpinus
2617	558120	4044885	1285.74	2.1662	7.0146	-2.8635	4307.79	98.8666	14.9	3.415	10125.6	0.110433	9303.6	0.0927229	8657.89	0.0788108	7595.24	0.0559155	20431	0.332468	12446.9	0.160447	8299.08	0.0710801	25701.8	8.68956	293.459	24552.3	8.30539	294.696	2	0.32508	0.2	0.9	1	Fagus
2619	558120	4045185	1274.38	2.5346	0.2869	-0.7041	4255.54	98.7127	15	3.4691	10158.6	0.111145	9311.5	0.0928931	8711.35	0.0799626	7616.6	0.0563758	20910.1	0.34279	12684.9	0.165574	8373.09	0.0726747	25919.8	8.76239	293.998	24738.4	8.36756	295.227	2	0.19144	0.09524	0.95238	1	Fagus
2620	558120	4045335	1253.95	17.8659	13.4275	-0.3025	3790.01	98.5698	15.1024	2.7636	10172.8	0.11145	9327.91	0.0932467	8701.7	0.0797548	7614.89	0.056339	20852.6	0.341552	12641	0.164629	8338.22	0.0719234	25998.7	8.78877	294.193	24788.5	8.38431	295.37	4	0.52517	0.25581	0.86047	1	Fagus
2621	558120	4045485	1220.59	11.409	4.0586	0.1949	4000.69	97.5334	15.3024	1.9212	10230.4	0.112692	9303.68	0.0927246	8648.7	0.0786127	7572.37	0.0554228	20256	0.328697	12428.8	0.160057	8261.79	0.0702767	25913.8	8.76039	293.983	24704.3	8.35619	295.13	1	0	0	1	1	Fagus
2622	558120	4045635	1219.93	4.5481	1.6519	-0.9922	4397.95	97.8644	15.3	1.7539	10201.1	0.11206	9301.53	0.0926784	8693.46	0.0795772	7599.09	0.0559986	21027.5	0.34532	12602.2	0.163794	8306.21	0.0712336	25873.1	8.7468	293.883	24640.3	8.33479	294.948	1	0	0	1	1	Fagus
2623	558120	4045785	1238.35	10.234	11.9865	-0.3429	4498.15	98.4473	15.2659	1.7593	10169.5	0.111379	9276.17	0.0921319	8644.96	0.0785323	7616.34	0.0563701	19478.3	0.31194	12154.2	0.154139	8226.27	0.0695115	25934.1	8.76716	294.033	24742.4	8.3689	295.239	1	0	0	1	1	Fagus
2624	558120	4045935	1258.22	2.5086	23.5159	-2.7582	4313.79	99.9427	15.1	6.8649	10147.7	0.11091	9358.87	0.0939138	8883.25	0.0836663	7672.95	0.0575899	20843.6	0.341356	12701.7	0.165938	8408.37	0.0734348	25998.8	8.78881	294.193	24755.2	8.37318	295.275	3	0.63483	0.38902	0.7561	2	Carpinus
2713	558320	4044285	1250.76	11.7015	13.1845	-0.9568	4433.27	96.8005	15.178	3.505	10118.9	0.110289	9273.02	0.092064	8678.75	0.0792602	7583.74	0.0556679	20071.8	0.324728	12309.2	0.157481	8251.42	0.0700532	25551.8	8.63941	293.087	24445.7	8.26976	294.391	3	0.99228	0.64835	0.5	2	Carpinus
2714	558320	4044435	1255.86	10.4345	2.1923	2.426	4352.33	97.4198	15.1	2.5094	10147.1	0.110895	9251.39	0.091598	8635.83	0.0783355	7557.21	0.0550961	20422.3	0.332281	12162.9	0.154328	8167.65	0.0682484	25558.4	8.64163	293.103	24470.5	8.27803	294.462	3	0.37953	0.18495	0.90323	2	Carpinus
2715	558320	4044585	1285.01	15.7144	21.9713	-0.5423	4493.56	98.1015	14.978	2.1893	10115.5	0.110215	9229.91	0.0911352	8591.31	0.0773764	7528.43	0.0544761	19616.4	0.314917	12060.3	0.152118	8150.09	0.0678701	25549.6	8.63867	293.081	24434	8.26585	294.357	2	0.56234	0.3913	0.75	2	Carpinus
2716	558320	4044735	1303.79	7.7624	18.7966	-0.6366	4346.47	99.4641	14.8	4.4498	10085.2	0.109563	9252.46	0.0916211	8560.39	0.0767102	7540.25	0.0547307	18906.3	0.299617	11827.6	0.147103	8064.81	0.0660326	25540.3	8.63555	293.058	24423.9	8.26247	294.328	3	0.89488	0.53763	0.64516	2	Carpinus
2717	558320	4044885	1296.53	6.5672	11.3234	0.924	4149.79	99.5285	14.8024	4.1325	10116.3	0.110234	9255.63	0.0916894	8571.34	0.0769462	7538.15	0.0546856	19847.9	0.319904	12014.7	0.151135	8110.24	0.0670115	25512.5	8.62629	292.989	24421.5	8.26165	294.321	5	1.27464	0.71429	0.4	1	Fagus
2718	558520	4045035	1282.02	19.8091	26.813	-0.6654	3680.65	99.7907	14.9122	7.031	10131.8	0.110568	9245.88	0.0914794	8572.7	0.0769753	7549.9	0.0549387	18661.8	0.294349	11933.2	0.149378	8148.62	0.0678384	25911.3	8.75957	293.977	24744.6	8.36965	295.245	2	0.5004	0.34286	0.8	1	Fagus
2719	558320	4045185	1267.98	16.1927	12.8308	-0.9955	3715.03	99.3798	15	5.2406	10129	0.110506	9282.11	0.09226	8638.13	0.0783851	7570.27	0.0553775	20037.7	0.323993	12372.9	0.158853	8266.56	0.0703795	25914	8.76045	293.984	24768	8.37745	295.312	2	0.68901	0.54545	0.54545	1	Fagus
2720	558320	4045335	1218.88	16.3055	8.4011	0.1716	3736.27	98.2398	15.322	2.281	10164.1	0.111262	9325.61	0.0931971	8690.63	0.0795162	7603.81	0.0561001	20978.4	0.344262	12602.1	0.16379	8323.65	0.0716095	25804.1	8.72372	293.712	24629.3	8.33112	294.916	3	0.63304	0.36842	0.78947	1	Fagus
2721	558320	4045485	1202.81	3.5649	0.4091	-1.0544	4320.52	97.4912	15.4805	2.3196	10175	0.111497	9293.58	0.0925072	8610.85	0.0777973	7560.24	0.0551615	19785.7	0.318564	12158.3	0.154228	8142.27	0.0677015	25929	8.76547	294.021	24754.1	8.37281	295.272	2	0.36693	0.22	0.88	1	Fagus
2722	558320	4045635	1219.3	7.941	10.4555	0.1802	4464.78	98.1368	15.3756	1.3023	10185.8	0.111731	9293.01	0.0924947	8646.45	0.0785643	7568.1	0.0553309	20482.8	0.333584	12224.3	0.155652	8128.75	0.0674102	25869.9	8.74573	293.875	24673.7	8.34595	295.043	1	0	0	1	1	Fagus
2723	558320	4045785	1243.26	7.4845	19.4068	-0.7405	4474.84	99.4317	15.2	3.346	10160.7	0.11119	9311.31	0.0928891	8687	0.0794381	7588.05	0.0557606	19713.1	0.317001	12063.1	0.152178	8123.74	0.0673023	25848.9	8.73871	293.823	24647.8	8.3373	294.969	2	0.15408	0.07143	0.96429	1	Fagus
2811	558520	4043985	1217.86	14.9699	16.67	0.5634	4420.1	95.3437	15.3878	3.8763	10123.6	0.11039	9231.66	0.091173	8519.47	0.0758285	7529.57	0.0545007	18844.9	0.298294	11629.8	0.142842	7933.69	0.0632076	25586.1	8.65087	293.172	24480.1	8.28123	294.489	1	0	0	1	1	Fagus
2812	558520	4044135	1253.07	18.3742	36.3498	-0.1575	4505.47	96.5344	15.1878	4.2481	10115.4	0.110215	9183.74	0.0901405	8474.09	0.0748508	7467.82	0.0531703	18494.6	0.290746	11355.8	0.136939	7784.59	0.0599952	25466.8	8.61101	292.875	24379.2	8.24753	294.2	3	0.77928	0.51232	0.62069	1	Fagus
2813	558520	4044285	1285.99	13.0819	33.4749	-0.1449	4465.44	98.0627	14.9415	3.6126	10047.5	0.10875	9204.08	0.0905786	8523.14	0.0759076	7496.62	0.0537909	18982.3	0.301255	11695.2	0.144251	7962.62	0.063831	25521.6	8.62933	293.011	24432	8.26518	294.352	4	1.13555	0.66082	0.52632	2	Carpinus
2814	558520	4044435	1303.82	9.9706	25.3163	-0.503	4327.79	99.1095	14.8	3.255	10050.6	0.108817	9239.21	0.0913357	8630.26	0.0782154	7562.3	0.0552058	19625	0.315102	12013.4	0.151107	8137.51	0.0675991	25519.9	8.62876	293.007	24449.3	8.27096	294.401	3	0.80001	0.52991	0.59259	6	Acer
2815	558520	4044585	1311.7	8.3983	21.3436	0.2957	4414.14	99.2854	14.7537	2.7866	10086.8	0.109596	9259.6	0.091775	8639.26	0.0784094	7570.22	0.0553765	20450.5	0.332887	12290.5	0.157077	8204.21	0.0690362	25635.1	8.66725	293.294	24507.3	8.29033	294.567	3	0.83927	0.55556	0.57895	2	Carpinus
2816	558520	4044735	1317.02	2.6822	18.5532	-3.1012	4255.17	99.779	14.7	5.4539	10107.1	0.110035	9238.39	0.091318	8630.96	0.0782305	7554.81	0.0550444	20516.3	0.334306	12199.2	0.155111	8141.38	0.0676823	25631.8	8.66615	293.285	24478.5	8.28072	294.485	2	0.61724	0.43725	0.69231	2	Carpinus
2817	558520	4044885	1309.97	5.3813	21.4099	-1.1432	4172.67	99.8583	14.7244	7.2526	10097.5	0.109828	9261.58	0.0918176	8639.08	0.0784055	7554.97	0.055048	19773.2	0.318295	12267.5	0.156582	8217.42	0.0693207	25826.6	8.73125	293.768	24641	8.33504	294.95	3	0.79142	0.4623	0.71053	1	Fagus
2818	558720	4045035	1247.42	19.0823	14.9929	1.1319	3584.57	99.8856	15.1244	3.1784	10115.2	0.110209	9283.57	0.0922913	8643.17	0.0784937	7552.76	0.0550003	20677.2	0.337771	12391.6	0.159256	8218.32	0.06934	25834.6	8.73393	293.788	24697.7	8.35397	295.111	4	0.89762	0.50877	0.68421	1	Fagus
2819	558520	4045185	1229.68	20.9171	16.4996	-0.5429	3583.94	99.3493	15.2244	3.5349	10121.5	0.110344	9313.54	0.092937	8743.07	0.080646	7597.82	0.0559711	20967.5	0.344026	12695.1	0.165794	8379.49	0.0728126	25807.7	8.72493	293.721	24656.9	8.34034	294.995	3	0.61613	0.36243	0.78571	1	Fagus
2821	558520	4045485	1197.59	2.8038	0	-4.469	4215.4	97.8695	15.5	3.5961	10172.8	0.111449	9317.67	0.093026	8680.11	0.0792896	7596	0.055932	20891.6	0.342391	12766.2	0.167326	8400.12	0.0732571	25994	8.78719	294.181	24802.5	8.38899	295.41	2	0.12974	0.05714	0.97143	1	Fagus
2822	558520	4045635	1205.26	10.9806	3.7585	-0.3252	4490.53	98.0666	15.4756	1.8541	10179.7	0.111598	9283.86	0.0922976	8682.2	0.0793346	7595.23	0.0559154	20200.1	0.327493	12366.9	0.158722	8255.09	0.0701324	25984.2	8.78391	294.157	24776.7	8.38039	295.337	3	0.68114	0.42698	0.72222	1	Fagus
2823	558520	4045785	1235.99	11.21	21.1952	-1.2733	4453.56	99.3373	15.2756	5.2085	10147.3	0.110901	9301.98	0.0926881	8604.99	0.0776711	7544.23	0.0548165	18315.5	0.286888	11550.5	0.141133	7984.26	0.0642971	25791.3	8.71947	293.681	24604.9	8.32297	294.847	4	0.7428	0.41255	0.7451	1	Fagus
2914	558720	4044435	1326.48	7.7675	10.993	-0.3686	4454.87	99.3112	14.6976	3.1253	10130.4	0.110538	9203.67	0.09057	8630.54	0.0782215	7519.02	0.0542734	19535.8	0.31318	11855.3	0.1477	8017.1	0.0650046	25569.3	8.64527	293.13	24444.1	8.26921	294.386	2	0.36693	0.22	0.88	2	Carpinus
2915	558720	4044585	1336.39	7.0305	6.6225	-0.6676	4382.16	99.909	14.6	4.8992	10093.6	0.109744	9198.16	0.0904512	8534.68	0.0761561	7478.18	0.0533935	19244.7	0.306908	11772.8	0.145924	7993.72	0.0645011	25605.1	8.65723	293.219	24486.7	8.28346	294.509	3	0.39844	0.19359	0.89655	2	Carpinus
2917	558720	4044885	1300.71	14.8931	30.0283	-0.0144	3786.17	99.9739	14.8	6.9318	10077.5	0.109397	9253.43	0.0916421	8548.99	0.0764644	7526.4	0.0544324	19196.2	0.305864	11819.9	0.146938	8020.64	0.0650811	25801.5	8.72286	293.706	24640.4	8.33481	294.948	2	0.31969	0.18049	0.90244	1	Fagus
2918	558920	4045035	1250.4	18.8486	8.9596	-0.0314	3600.42	99.9959	15.1244	1.6598	10129.9	0.110525	9265.49	0.0919019	8629.3	0.0781948	7548.33	0.0549049	20687.2	0.337987	12338.7	0.158115	8195.07	0.0688393	25824.5	8.73055	293.763	24654.9	8.33965	294.989	4	0.81283	0.41707	0.7561	1	Fagus
2919	558720	4045185	1217.39	7.8858	0.6762	3.1972	4088.72	99.3915	15.322	2.2327	10159.7	0.111168	9272.6	0.092055	8602.7	0.0776217	7541.32	0.0547539	20304.2	0.329736	12125.6	0.153524	8117.81	0.0671746	25718.3	8.69506	293.5	24606.9	8.32364	294.852	2	0.31113	0.1754	0.90625	1	Fagus
2920	558720	4045335	1206.3	5.0421	2.9946	0.5007	4297.69	99.0702	15.4	0.7256	10141.7	0.11078	9284.51	0.0923116	8626.43	0.0781329	7551.41	0.0549712	21243.4	0.349972	12342.2	0.158192	8168.45	0.0682657	25674.5	8.68041	293.391	24572.8	8.31223	294.755	3	0.33301	0.15616	0.91892	1	Fagus
2921	558720	4045485	1206.95	4.2992	4.8721	-1.2085	4247.46	99.2656	15.4	3.6303	10153.7	0.111038	9287.76	0.0923817	8604.56	0.0776619	7541.69	0.0547619	20155	0.326521	12208.9	0.155318	8141.05	0.0676752	25926.1	8.7645	294.014	24726.4	8.36357	295.193	2	0.41012	0.25714	0.85714	1	Fagus
2922	557720	4046235	1297.06	7.3538	47.5503	-0.6668	4192.93	99.971	14.8	10.018	10135.5	0.110647	9339.32	0.0934925	8770.1	0.0812285	7618.11	0.0564083	20167.9	0.326798	12213.5	0.155419	8184.68	0.0686154	25984.8	8.78412	294.159	24763.3	8.37589	295.298	4	0.74624	0.41331	0.75	1	Fagus
3016	558920	4044735	1358.2	7.5115	8.7778	-1.8075	4449.95	99.7417	14.478	8.5037	10036.2	0.108507	9177.77	0.0900119	8497.72	0.0753598	7444.34	0.0526643	18188.3	0.284147	11219.5	0.134001	7794.95	0.0602184	25606.3	8.65763	293.222	24470.8	8.27815	294.463	3	0.44376	0.22794	0.88235	2	Carpinus
3017	558920	4044885	1324.89	27.4037	31.9665	-1.5688	3132.85	100	14.6244	7.6524	10057.8	0.108974	9263.72	0.0918636	8590.92	0.0773679	7559.32	0.0551416	19913.3	0.321314	12168.1	0.15444	8175.98	0.0684278	25773.2	8.71339	293.636	24614.2	8.32605	294.873	4	0.37074	0.16189	0.91525	2	Carpinus
3019	558920	4045185	1238.76	4.2813	2.3115	-0.833	4340.36	99.9751	15.2	2.9985	10168.8	0.111364	9261.03	0.0918057	8608.56	0.077748	7536.84	0.0546573	20332.2	0.330339	12108	0.153146	8115.62	0.0671274	25747.9	8.70495	293.573	24599.1	8.321	294.83	1	0	0	1	1	Fagus
